# Supplementary material for: Long‐term potentiation in neurogliaform interneurons modulates excitation–inhibition balance in the temporoammonic pathway
Source: J Physiol. 2022 Aug 10;600(17):4001–17. doi: 10.1113/JP282753 (PMC9540908; doi:10.1113/JP282753)
Supplement: Supplementary file 1 — Statistical Summary Document [file TJP-600-4001-s001.xlsx]

## Sheet: Statistical Summary Table
Statistical Summary Document
Manuscript Title:	Long-term potentiation in neurogliaform interneurons modulates excitation-inhibition balance in the temporoammonic pathway
Authors:	Marion S. Mercier, Vincent Magloire, Jonathan H. Cornford, Dimitri M. Kullmann
Animal model used, if applicable:
Underlying hypothesis:	This study investigates LTP at excitatory inputs onto interneurons located within hippocampal stratum lacunosum moleculare, with a particular focus on neurogliaform cells, targeted using the novel mouse line Ndnd-Cre. We ask wether LTP is expressed at inputs originating from the thalamus and/or entorhinal cortex, and what the downstream consequences of this plasticity are on the wider hippocampal…
Definitions of ‘n’:	[Define ‘n’. If definitions differ, please indicate which definition applies to which experimental question number.]
Statistical summary table:
Experimental question number	Finding/ conclusion	Experimental location/variable	Mean value	Standard Deviation	n	Exact P value	Figure/table in which data are presented	Units	Data comparisons	Statistical test	Any other experimental factors	Comments
Multiple tests of the same question are shown in different rows		e.g. cortex vs cerebellum or genotype	(or other summary statistic)	(SD)	(value)	If P is considered significant against a stated confidence limit, authors may indicate this in bold.The exact value must be stated unless P is less than 0.0001, in which case < is permitted.			e.g. WT vs KO		e.g. subjects’ age or sex	e.g. observation
1. Low-frequency stimulation pairing (LFS-P) in SLM interneurons: does LTP occur and what are its characteristics?	LFS-P induces LTP in SLM interneurons	Hippocampal SLM interneurons	137	42	22	0.0006	1B	%	pre vs post LFS-P	paired t-test	P14-25, M&F	Raw values: pre = 1.50 ± 0.44 mV*ms post = 2.02 ± 0.77 mV*ms
	LTP magnitude correlates with some interneuron electrophysiological properties	Hippocampal SLM interneurons	0.52	-	22	0.013	1C	Rho	LTP vs input resistance	Spearman correlation	P14-25, M&F
			0.54	-	22	0.01	1D	Rho	LTP vs action potential threshold	Spearman correlation	P14-25, M&F
			0.42	-	22	0.05	1E	Rho	LTP vs afterhyperpolerisation amplitude	Spearman correlation	P14-25, M&F
			0.4	-	22	0.067	1F	Rho	LTP vs action potential latency	Spearman correlation	P14-25, M&F
	LTP is pathway specific	Hippocampal SLM interneurons: test pathway	152	43	10	0.018	2A	%	Test vs control pathway	paired t-test	P14-25, M&F
		Hippocampal SLM interneurons: control pathway	124	27				%
	There is residual LTP in the control pathway	Hippocampal SLM interneurons: control pathway	124	27	10	0.011	2A	%	pre vs post LFS-P	paired t-test	P14-25, M&F	Raw values: pre = 1.36 ± 0.44 mV*ms post = 1.76 ± 0.78 mV*ms
	Pathways are independent	Hippocampal SLM interneurons: control pathway PPR	197	28	6	<0.0001	2B	%	Control pathway PPR vs pathway overlap PPR	paired t-test	P14-25, M&F
		Hippocampal SLM interneurons: pathway overlap PPR	102	24				%
	LFS-P LTP is NMDA receptor-dependent	Hippocampal SLM interneurons	142	16	5	0.002	2C	%	LFS-P with APV vs without (interleaved controls)	unpaired t-test	P14-25, M&F
			95	18	5			%			P14-25, M&F
	LFS-P LTP is Hebbian	Hippocampal SLM interneurons	96	37	6	0.831	2D	%	pre vs post LFS alone	paired t-test	P14-25, M&F	Raw values: pre = 1.36 ± 0.18 mV*ms post = 1.27 ± 0.54 mV*ms
		Hippocampal SLM interneurons	111	19	5	0.257	2E	%	pre vs post depolarisation alone	paired t-test	P14-25, M&F	Raw values: pre = 1.51 ± 0.73 mV*ms post = 1.66 ± 0.85 mV*ms
2. Spike pairing (SP) in SLM interneurons: does LTP occur and what are its characteristics?	SP induces LTP in SLM interneurons	Hippocampal SLM interneurons	136	32	15	0.0005	3B	%	pre vs post SP	paired t-test	P14-25, M&F	Raw values: pre = 1.54 ± 0.43 mV*ms post = 2.06 ± 0.64 mV*ms
	SP LTP is not NMDA receptor-dependent	Hippocampal SLM interneurons	135	27	6	0.016	3B	%	pre vs post SP with APV	paired t-test	P14-25, M&F	Raw values: pre = 1.49 ± 0.46 mV*ms post = 2.01 ± 0.71 mV*ms
			136, 135	32, 27	6, 15	0.932	3B	-	SP with APV vs without (interleaved controls)	unpaired t-test	P14-25, M&F
	SP LTP is dependent on voltage-gated calcium channels	Hippocampal SLM interneurons	109	29	5	0.715	3C	%	pre vs post SP with nimodipine + Ni2+	paired t-test	P14-25, M&F	Raw values: pre = 1.55 ± 0.40 mV*ms post = 1.65 ± 0.51 mV*ms
	Action potentials alone do not induce LTP	Hippocampal SLM interneurons	123	31	8	0.076	3D	%	pre vs post action potentials alone	paired t-test	P14-25, M&F	Raw values: pre = 1.36 ± 0.25 mV*ms post = 1.66 ± 0.44 mV*ms
3. Do thalamic (thal.) and/or entorhinal cortical (EC) inputs to SLM interneurons express LTP?	EC optogenetic responses are stable	EC - hippocampal SLM interneurons	97	17	13	0.536	4D	%	start vs end 30 min recording	paired t-test	2-5 months, M&F	Raw values: pre = 1.22 ± 0.60 mV*ms post = 1.17 ± 0.65 mV*ms
	Thalamic optogenetic responses are not stable	Thal. - hippocampal SLM interneurons	137	29	6	0.077	4E	%	start vs end 30 min recording	paired t-test	2-5 months, M&F	Raw values: pre = 1.30 ± 0.79 mV*ms post = 1.84 ± 1.29 mV*ms
	LFS-P of EC inputs induces LTP	EC - hippocampal SLM interneurons	138	47	12	0.003	4F	%	pre vs post EC LFS-P	paired t-test	2-5 months, M&F	Raw values: pre = 1.42 ± 0.67 mV*ms post = 1.81 ± 0.76 mV*ms
	LFS-P of thalamic inputs does not induce LTP	Thal. - hippocampal SLM interneurons	107	30	11	0.671	4G	%	pre vs post thal. LFS-P	paired t-test	2-5 months, M&F	Raw values: pre = 0.99 ± 0.29 mV*ms post = 1.03 ± 0.40 mV*ms
	EC and thal. baseline optogenetic EPSPs do not differ in size	EC - hippocampal SLM interneurons	5.7	2	12	0.37	4H	mV	EC vs thal. optogenetic EPSPs	unpaired t-test	2-5 months, M&F
		Thal. - hippocampal SLM interneurons	6.6	2.6	11			mV			2-5 months, M&F
	EC and thal. LFS-P optogenetic EPSCs do not differ in size	EC - hippocampal SLM interneurons	59	31	12	0.644	4I	pA	EC vs thal. optogenetic EPSCs	Mann-Whitney U test	2-5 months, M&F
		Thal. - hippocampal SLM interneurons	50.2	21	11			pA			2-5 months, M&F
	Thal. theta-burst stimulation (TBS) does not induce LTP	Thal. - hippocampal SLM interneurons	119	26	8	0.122	4J	%	pre vs post thal. TBS	paired t-test	2-5 months, M&F	Raw values: pre = 1.22 ± 0.40 mV*ms post = 1.40 ± 0.58 mV*ms
	Paired-pulse facilitation is larger at EC than thal. Inputs	EC - hippocampal SLM interneurons	156	60	14	0.005	4K	%	EC vs thal. optogenetic PPR	unpaired t-test	2-5 months, M&F
		Thal. - hippocampal SLM interneurons	99	26	13			%			2-5 months, M&F
4. Do Ndnf+ NGF cells express LTP?	LFS-P induces LTP in Ndnf+ NGF cells	Ndnf+ NGF cells	144	55	8	0.008	6C	%	pre vs post LFS-P	Wilcoxon signed rank test	3-5 months, M&F	Raw values: pre = 1.43 ± 0.45 mV*ms post = 2.0 ± 0.83 mV*ms
	TBS with GABA intact induces LTP in Ndnf+ NGF cells	Ndnf+ NGF cells	138	30	8	0.014	6E	%	pre vs post TBS	Wilcoxon signed rank test	3-5 months, M&F	Raw values: pre = 1.53 ± 0.24 mV*ms post = 2.09 ± 0.51 mV*ms
	NBQX has a greater affect on responses generated by optogenetic than electrical stimulation	CA1 pyramidal cells	103	16	4	0.05	7B	%	Electrical vs optogenetic responses after NBQX	paired t-test	3-5 months, M&F
			10	16	4			%
	TBS induces LTP of disynaptic inhibition	CA1 pyramidal cells	135	27	10	0.003	7D	%	pre vs post TBS	paired t-test	3-5 months, M&F	Raw values: pre = 102.56 ± 48 pA, post = 138.73 ± 66 pA
	TBS does not induce LTP of monosynaptic excitation	CA1 pyramidal cells	99	14	10	0.982	7D	%	pre vs post TBS	paired t-test	3-5 months, M&F	Raw values: pre = -160.31 ± 86 pA, post = -160.12 ± 96 pA
	TBS induces a greater potentiation of disynaptic inhibition than of monosynaptic excitation	CA1 pyramidal cells	135, 99	27, 14	10, 10	0.001	7D	%	LTP of disynaptic inhibition vs monosynaptic excitation	unpaired t-test	3-5 months, M&F
